# Supplementary material for: The Effect of Neurodynamic Techniques on the Dispersion of Intraneural Edema: A Systematic Review with Meta-Analysis
Source: Int J Environ Res Public Health. 2022 Nov 4;19(21):14472. doi: 10.3390/ijerph192114472 (PMC9655711; doi:10.3390/ijerph192114472)
Supplement: Supplementary file 1 [file ijerph-19-14472-s001.zip]

Archive with 1 entries (1 files):
- ijerph-1940926-supplementary.pdf
